# Supplementary material for: Diagnostic Accuracy of Ultrasound Guided Percutaneous Pleural Needle Biopsy for Malignant Pleural Mesothelioma
Source: J Clin Med. 2024 Apr 29;13(9):2600. doi: 10.3390/jcm13092600 (PMC11084858; doi:10.3390/jcm13092600)
Supplement: Supplementary file 1 [file jcm-13-02600-s001.zip]

Archive with 1 entries (1 files):
- jcm-2919447-supplementary.pdf
